# Supplementary material for: Discovery of Enterovirus A71-like nonstructural genomes in recent circulating viruses of the Enterovirus A species
Source: Emerg Microbes Infect. 2018 Jun 21;7:111. doi: 10.1038/s41426-018-0107-0 (PMC6013424; doi:10.1038/s41426-018-0107-0)
Supplement: Supplementary file 1 — Supplementary Table 1 [file 41426_2018_107_MOESM1_ESM.xlsx]

## Sheet: Supp Table 1
Supplementary Table 1. EV-A71 sequences analysed in this study.
Accession number	Genotype	Strain name	Country	Collection Year	Sequence length
MG756691	EVA71-C4	TW-50837-2016	Taiwan	2016	7394
MG756692	EVA71-C4	TW-02392-2016	Taiwan	2016	7394
MG756693	EVA71-C4	TW-50996-2015	Taiwan	2015	7394
MG756694	EVA71-B5	TW-51031-2015	Taiwan	2015	7394
MG756695	EVA71-B5	TW-00921-2015	Taiwan	2015	7394
MG756696	EVA71-C4	TW-00998-2005	Taiwan	2005	7387
MG756697	EVA71-C4	TW-01361-2005	Taiwan	2005	7386
MG756698	EVA71-C4	TW-01641-2005	Taiwan	2005	7388
MG756699	EVA71-C4	TW-01952-2005	Taiwan	2005	7386
MG756700	EVA71-C4	TW-02876-2005	Taiwan	2005	7387
MG756701	EVA71-C4	TW-70205-2005	Taiwan	2005	7387
MG756702	EVA71-C4	TW-70521-2005	Taiwan	2005	7387
MG756703	EVA71-C4	TW-70751-2005	Taiwan	2005	7388
MG756704	EVA71-C4	TW-96102-2005	Taiwan	2005	7387
MG756705	EVA71-C5	TW-72043-2007	Taiwan	2007	7391
MG756706	EVA71-B5	TW-02389-2008	Taiwan	2008	7394
MG756707	EVA71-B5	TW-02722-2008	Taiwan	2008	7394
MG756708	EVA71-B5	TW-70389-2008	Taiwan	2008	7394
MG756709	EVA71-B5	TW-70954-2008	Taiwan	2008	7394
MG756710	EVA71-B5	TW-71379-2008	Taiwan	2008	7394
MG756711	EVA71-B5	TW-71680-2008	Taiwan	2008	7394
MG756712	EVA71-B5	TW-72031-2008	Taiwan	2008	7394
MG756713	EVA71-B5	TW-72219-2008	Taiwan	2008	7394
MG756714	EVA71-B5	TW-72523-2008	Taiwan	2008	7394
MG756715	EVA71-C4	TW-01100-2010	Taiwan	2010	7387
MG756716	EVA71-C4	TW-01387-2010	Taiwan	2010	7387
MG756717	EVA71-C4	TW-01709-2010	Taiwan	2010	7387
MG756718	EVA71-C4	TW-02182-2010	Taiwan	2010	7387
MG756719	EVA71-C4	TW-96050-2010	Taiwan	2010	7376
MG756720	EVA71-C4	TW-02659-2011	Taiwan	2011	7430
MG756721	EVA71-B5	TW-03530-2011	Taiwan	2011	7394
MG756722	EVA71-C4	TW-71215-2011	Taiwan	2011	7388
MG756723	EVA71-B5	TW-71650-2011	Taiwan	2011	7394
MG756724	EVA71-C4	TW-00073-2012	Taiwan	2012	7394
MG756725	EVA71-C4	TW-00184-2012	Taiwan	2012	7388
MG756726	EVA71-B5	TW-00583-2012	Taiwan	2012	7394
MG756727	EVA71-B5	TW-01112-2012	Taiwan	2012	7394
MG756728	EVA71-B5	TW-01485-2012	Taiwan	2012	7385
MG756729	EVA71-B5	TW-01414-2012	Taiwan	2012	7392
MG756730	EVA71-B5	TW-01744-2012	Taiwan	2012	7389
MG756731	EVA71-B5	TW-01788-2012	Taiwan	2012	7386
MG756732	EVA71-B5	TW-01807-2012	Taiwan	2012	7379
MG756733	EVA71-B5	TW-01889-2012	Taiwan	2012	7394
MG756734	EVA71-B5	TW-01904-2012	Taiwan	2012	7390
MG756735	EVA71-B5	TW-01963-2012	Taiwan	2012	7388
MG756736	EVA71-B5	TW-02131-2012	Taiwan	2012	7391
MG756737	EVA71-B5	TW-02664-2012	Taiwan	2012	7390
MG756738	EVA71-B5	TW-02314-2012	Taiwan	2012	7376
MG756739	EVA71-B5	TW-02369-2012	Taiwan	2012	7384
MG756740	EVA71-B5	TW-02572-2012	Taiwan	2012	7394
MG756741	EVA71-B5	TW-03112-2012	Taiwan	2012	7392
MG756742	EVA71-B5	TW-50193-2012	Taiwan	2012	7394
MG756743	EVA71-B5	TW-50234-2012	Taiwan	2012	7393
MG756744	EVA71-B5	TW-50490-2012	Taiwan	2012	7388
MG756745	EVA71-B5	TW-50558-2012	Taiwan	2012	7385
MG756746	EVA71-B5	TW-50601-2012	Taiwan	2012	7388
MG756747	EVA71-B5	TW-50681-2012	Taiwan	2012	7377
MG756748	EVA71-B5	TW-50878-2012	Taiwan	2012	7392
MG756749	EVA71-B5	TW-50995-2012	Taiwan	2012	7394
MG756750	EVA71-B5	TW-51010-2012	Taiwan	2012	7394
MG756751	EVA71-B5	TW-51045-2012	Taiwan	2012	7394
MG756752	EVA71-B5	TW-51126-2012	Taiwan	2012	7394
MG756753	EVA71-B5	TW-51135-2012	Taiwan	2012	7394
MG756754	EVA71-B5	TW-50144-2013	Taiwan	2013	7394
JN992283	EVA71-C2	0964/SYD/98-1	Australia	1998	7409
EU364841	EVA71-B3	26M/AUS/4/99	Australia	1999	7412
JQ950555	EVA71-B3	26M/AUS/4/99/GuaR1	Australia	2010	6582
DQ381846	EVA71-C2	6F/AUS/6/99	Australia	1999	7437
DQ341357	EVA71-C2	7F-AUS-6-99	Australia	1999	7409
JX025559	EVA71-C2	LAZ60-TR	Australia	2010	7439
JN992282	EVA71-B5	BRU/2006/35334	Brunei	2006	7412
KP308401	EVA71-C4	EV71/Homosapiens/KHM/260/2012	Cambodia	2012	7360
KP308448	EVA71-B5	EV71/Homosapiens/KHM/274/2012	Cambodia	2012	7003
KP308430	EVA71-B5	EV71/Homosapiens/KHM/280/2012	Cambodia	2012	7361
KP308420	EVA71-C4	EV71/Homosapiens/KHM/284/2012	Cambodia	2012	6786
KP308451	EVA71-C4	EV71/Homosapiens/KHM/300/2012	Cambodia	2012	7360
KP308456	EVA71-C4	EV71/Homosapiens/KHM/308/2012	Cambodia	2012	7027
KP308404	EVA71-C4	EV71/Homosapiens/KHM/309/2012	Cambodia	2012	6806
KP308427	EVA71-C4	EV71/Homosapiens/KHM/312/2012	Cambodia	2012	7039
KP308435	EVA71-C4	EV71/Homosapiens/KHM/313/2012	Cambodia	2012	6509
KP308431	EVA71-C4	EV71/Homosapiens/KHM/315/2013	Cambodia	2013	7326
KP308458	EVA71-C4	EV71/Homosapiens/KHM/316/2013	Cambodia	2013	7351
KP308426	EVA71-C4	EV71/Homosapiens/KHM/319/2013	Cambodia	2013	7082
KP308454	EVA71-B5	EV71/Homosapiens/KHM/371/2012	Cambodia	2012	7366
KX197455	EVA71-C4	HFM005	Cambodia	2012	7292
KX197464	EVA71-C4	SEP024	Cambodia	2012	7406
KX197465	EVA71-C4	SEP042	Cambodia	2012	6931
HQ647173	EVA71-C2	EV00307	Canada	2006	7419
HQ647180	EVA71-C4	EV03406	Canada	2006	7416
HQ647176	EVA71-C2	EV04907	Canada	2007	7418
HQ647175	EVA71-C2	EV05307	Canada	2007	7419
HQ647167	EVA71-C2	EV05407	Canada	2007	7419
HQ647172	EVA71-C1	EV06304	Canada	1994	7421
HQ647177	EVA71-C2	EV07307	Canada	2007	7419
HQ647178	EVA71-C2	EV08207	Canada	2007	7419
HQ647169	EVA71-C2	EV09007	Canada	2007	7356
HQ647174	EVA71-C2	EV12307	Canada	2007	7419
HQ647171	EVA71-C4	EV14106	Canada	2006	7416
HQ647179	EVA71-C4	EV14406	Canada	2006	7416
HQ850973	EVA71-C4	003/XM/2010	China	2010	6582
JX017384	EVA71-C4	01011Y	China	2011	7412
KT008671	EVA71-C4	109/EV71/Wenzhou/CHN/2014	China	2014	7405
KT008670	EVA71-C4	11/EV71/Wenzhou/CHN/2014	China	2014	7405
KT008672	EVA71-C4	116/EV71/Wenzhou/CHN/2014	China	2014	7405
KP266579	EVA71-C4	2006-52-9	China	2006	7406
KJ746493	EVA71-C4	306A	China	2010	7424
KJ746494	EVA71-C4	306B	China	2010	7424
KT008669	EVA71-C4	4/EV71/Wenzhou/CHN/2014	China	2014	7405
JN544418	EVA71-C2	4643-TW98	China	1998	7460
EU753365	EVA71-C4	518-03F/SD/CHN/07	China	2007	7405
EU753375	EVA71-C4	521-18S/SD/CHN/07	China	2007	7406
EU753384	EVA71-C4	522-04T/SD/CHN/07	China	2007	7405
EU753397	EVA71-C4	523-05T/SD/CHN/07	China	2007	7406
EU753398	EVA71-C4	523-07T/SD/CHN/07	China	2007	7406
HM003207	EVA71-C4	87-2008Xi'anShaanxi	China	2008	7414
JQ742001	EVA71-C4	AFP2001064/EV71/GX/CHN/2001	China	2001	7406
JQ742002	EVA71-C4	AFP2001071/EV71/GX/CHN/2001	China	2001	7406
HQ611148	EVA71-C4	AH08/06	China	2008	7405
KC954662	EVA71-C4	Anhui2007	China	2007	7405
HQ129932	EVA71-C4	BJ06-SJS06	China	2006	7309
FJ828519	EVA71-C4	BJ08	China	2008	7405
JQ319054	EVA71-C4	BJ09/07	China	2009	7406
JX678874	EVA71-C4	CQ03-1/CQ/CHN/2003	China	2003	7404
FJ158600	EVA71-C4	DTID/ZJU-62	China	2008	7405
FJ158601	EVA71-C4	DTID/ZJU-74	China	2008	7405
GU434678	EVA71-A	EV71-Hubei-09-China	China	2009	7408
KJ004559	EVA71-C4	EV71/GD10-12/2010	China	2010	7405
KJ004560	EVA71-C4	EV71/GD10-45/2010	China	2010	7405
KJ004558	EVA71-C4	EV71/GD10-7/2010	China	2010	7405
HQ998852	EVA71-C4	EV71/Henan/106/2009	China	2009	7403
HM245927	EVA71-C4	EV71/Henan/294/2010	China	2010	7409
HM245928	EVA71-C4	EV71/Henan/399/2010	China	2010	7406
KJ004552	EVA71-C4	EV71/Hun11-32/2011	China	2011	7406
KJ004553	EVA71-C4	EV71/Hun11-4/2011	China	2011	7405
KJ004555	EVA71-C4	EV71/Hun12-10/2012	China	2012	7405
KJ004554	EVA71-C4	EV71/Hun12-14/2012	China	2012	7406
GU396280	EVA71-C4	EV71/Lanzhou01	China	2009	7405
JN864018	EVA71-C4	EV71/Ningbo-CHN/001/2010	China	2010	7406
JN864019	EVA71-C4	EV71/Ningbo-CHN/002/2010	China	2010	7406
JQ086366	EVA71-C4	EV71/Ningbo-CHN/061/2011	China	2011	7406
JQ086365	EVA71-C4	EV71/Ningbo-CHN/107-2/2009	China	2011	7406
KP289417	EVA71-C4	EV71/P1027/2013/China	China	2013	7412
KP289418	EVA71-C4	EV71/P1031/2013/China	China	2013	7405
KP289419	EVA71-C4	EV71/P1034/2013/China	China	2013	7405
KP289420	EVA71-C4	EV71/P123/2013/China	China	2013	7405
KP289421	EVA71-C4	EV71/P156/2013/China	China	2013	7405
KP289422	EVA71-C4	EV71/P16/2013/China	China	2013	7405
KP289423	EVA71-C4	EV71/P222/2013/China	China	2013	7405
KP289424	EVA71-C4	EV71/P267/2013/China	China	2013	7405
KP289425	EVA71-C4	EV71/P352/2013/China	China	2013	7405
KP289426	EVA71-C4	EV71/P40/2013/China	China	2013	7405
KF444809	EVA71-C4	EV71/Queenmary/HongKong/2012	China	2012	7405
KF501389	EVA71-A	EV71/wuhan/3018/2010	China	2010	7408
JN964686	EVA71-B5	EV71/Xiamen/2009	China	2009	7430
EU864507	EVA71-C4	EV71/Zhejiang08	China	2008	7406
GU459070	EVA71-C4	FY23-K12	China	2008	7409
GU459071	EVA71-C4	FY23-K14	China	2008	7406
JX025561	EVA71-C4	FY7VP5/AH/CHN/2008	China	2008	7406
KC954663	EVA71-C4	GDV103	China	2008	7404
JF799986	EVA71-C4	Guangdong2009	China	2009	7404
KP198624	EVA71-C4	Henan-ZMD/CHN/2012	China	2012	7405
JQ639383	EVA71-C4	HN1360/HN/CHN/2011	China	2011	7414
KJ508182	EVA71-C4	Hubei-HG/CHN/2012	China	2012	7405
JN544419	EVA71-C2	MP4	China	2004	7460
KM211579	EVA71-C4	Puyang-451-2012	China	2012	7366
KM211580	EVA71-C4	Puyang-461-2012	China	2012	7366
JX678882	EVA71-C4	SD07-1/SD/CHN/2007	China	2007	7405
JX244182	EVA71-C4	SDLY1	China	2009	7408
JX244183	EVA71-C4	SDLY11	China	2009	7405
JX244184	EVA71-C4	SDLY48	China	2009	7405
JX244185	EVA71-C4	SDLY96	China	2009	7405
JX678885	EVA71-C4	SH-17/SH/CHN/2002	China	2002	7404
JX678886	EVA71-C4	SH-6/SH/CHN/2002	China	2002	7404
KC570452	EVA71-C4	SH12-036	China	2012	7406
KC570453	EVA71-C4	SH12-276	China	2012	7405
HQ891928	EVA71-C4	Shanghai117-2009	China	2009	7405
HQ891929	EVA71-C4	Shanghai118-2009	China	2009	7406
KF312457	EVA71-C4	SHZH98pro	China	1998	7404
EU753407	EVA71-C4	TC03F/SD/CHN/07	China	2007	7406
KF826491	EVA71-C4	TZ06	China	2012	7405
KJ632497	EVA71-C4	wenzhou011	China	2011	7102
KJ632499	EVA71-C4	wenzhou227	China	2011	7150
KJ632498	EVA71-C4	wenzhou256	China	2011	7016
JX986737	EVA71-C4	Wuhan1042/HuB/CHN/2011	China	2011	7405
KT345959	EVA71-C4	120/EV71/Wenzhou/CHN/2014	China	2014	7405
KT345960	EVA71-C4	15/EV71/Wenzhou/CHN/2014	China	2014	7405
KY612315	EVA71-C4	2015g03	China	2015	7404
KX893543	EVA71-C4	32-YN	China	2015	7362
KU647000	EVA71-B5	CQ2014-86	China	2014	7412
KY582572	EVA71-C4	EV71-MZ	China	2015	7452
KT428644	EVA71-C4	EV71/SZ04/CHN/2014	China	2014	7405
KT428645	EVA71-C4	EV71/SZ07/CHN/2014	China	2014	7405
KX752783	EVA71-C4	Jinan/SD/CHN/2015	China	2015	7406
KY315729	EVA71-C4	SD004R/Shandong/China/2015	China	2015	7406
KU936124	EVA71-C4	SHAPHC5287/SH/CHN/14	China	2014	7406
KU936129	EVA71-C4	SHAPHC5427/SH/CHN/14	China	2014	7404
JN835312	EVA71-C2	MRS/09/3663	France	2009	7395
KU641501	EVA71-C1	37507/TH/DE2015	Germany	2015	7152
KU641505	EVA71-C1	43538/MV/DE2015	Germany	2015	7156
KU641507	EVA71-C1	44172/RP/DE2015	Germany	2015	7157
KU641504	EVA71-C1	44930/BE/DE2015	Germany	2015	7157
KU641506	EVA71-C1	44932/BE/DE2015	Germany	2015	7156
KU641502	EVA71-C1	45849/BE/DE2015	Germany	2015	7160
KU641503	EVA71-C1	45894/BE/DE2015	Germany	2015	7156
KU641508	EVA71-C1	46411/NW/DE2015	Germany	2015	7149
KX139462	EVA71-C1	Jena15-984	Germany	2015	7242
KC436265	EVA71-C4	V04-2218217	HongKong	2004	7405
KC436266	EVA71-C4	V05-2243055	HongKong	2005	7405
KC436267	EVA71-C4	V06-2218645	HongKong	2006	7406
KC436268	EVA71-C4	V07-2231013	HongKong	2007	7405
KC436269	EVA71-C4	V08-2221581	HongKong	2008	7405
KC436270	EVA71-C2	V08-2236079	HongKong	2008	7409
KC436271	EVA71-C4	V09-2225777	HongKong	2009	7404
KC436272	EVA71-C4	V10-2234054	HongKong	2010	7404
HQ189392	EVA71-B1	HUN/1978	Hungary	1978	7412
KM055005	EVA71-C4	Laos2011HFMD12V	Laos	2011	7379
AJ586873	EVA71-B4	EV71/9/97/SHA89	Malaysia	1997	7410
AM396588	EVA71-B3	EV71/SAR/SHA63	Malaysia	1997	7402
AM396586	EVA71-B3	EV71/SAR/SHA66	Malaysia	1997	7411
DQ341368	EVA71-B3	MY104-9-SAR-97	Malaysia	1997	7411
DQ341367	EVA71-B3	MY821-3-SAR-97	Malaysia	1997	7411
DQ341363	EVA71-B5	S19841-SAR-03	Malaysia	2003	7412
DQ341362	EVA71-B5	SB12736-SAR-03	Malaysia	2003	7412
AB469182	EVA71-B3	SK-EV006/Malaysia/97	Malaysia	1997	7435
AM396587	EVA71-B4	UH1/PM/1997	Malaysia	1997	7411
AB575911	EVA71-B0	10076	Netherlands	1966	7333
AB575938	EVA71-C1	10098	Netherlands	2010	7339
AB575948	EVA71-C2	10118	Netherlands	2010	7322
AB575917	EVA71-B2	10196	Netherlands	1977	7321
AB575912	EVA71-B0	10857	Netherlands	1966	7348
AB575927	EVA71-B2	11316	Netherlands	1986	7306
AB575928	EVA71-B2	11590	Netherlands	1986	7301
AB575913	EVA71-B1	11977	Netherlands	1971	7292
AB575937	EVA71-C1	1416	Netherlands	2001	7271
AB575916	EVA71-B1	16173	Netherlands	1976	7336
AB575914	EVA71-B1	17000	Netherlands	1971	7296
AB575923	EVA71-B2	20233	Netherlands	1983	7284
AB575918	EVA71-B1	20574	Netherlands	1978	7299
AB575941	EVA71-C2	2485	Netherlands	2007	7287
AB575939	EVA71-C2	365	Netherlands	2000	7289
AB575942	EVA71-C2	3692	Netherlands	2007	7304
AB575935	EVA71-C1	480	Netherlands	1991	7305
AB575915	EVA71-B1	9443	Netherlands	1974	7296
AB575936	EVA71-C1	9612	Netherlands	1991	7298
DQ452074	EVA71-C1	804/NO/03	Norway	2003	7410
KJ400360	EVA71-C4	Rostov	Russia	2013	7335
DQ341354	EVA71-B3	3799-SIN-98	Singapore	1998	7412
FJ172159	EVA71-C2	NUH0075/SIN/08	Singapore	2008	7321
DQ133459	EVA71-C4	1235	Taiwan	2004	7405
AF176044	EVA71-C2	1245a/98/tw	Taiwan	1998	7433
EU527983	EVA71-C5	2007-07364	Taiwan	2007	7342
EU527985	EVA71-B5	2007-08747	Taiwan	2007	7324
HM622391	EVA71-C2like	2008-00643	Taiwan	2008	7348
HM622392	EVA71-C2like	2008-07776	Taiwan	2008	7348
HM156065	EVA71-B5	2009-02877	Taiwan	2009	6579
HM622390	EVA71-B5	2009-03531	Taiwan	2009	7318
FJ357379	EVA71-B1	236-TW86	Taiwan	1986	7412
FJ357380	EVA71-B1	237-TW86	Taiwan	1986	7414
FJ357382	EVA71-B1	238-TW86	Taiwan	1986	7413
FJ357381	EVA71-B1	244-TW86	Taiwan	1986	7413
FJ357383	EVA71-B1	252-TW86	Taiwan	1986	7413
FJ357384	EVA71-B1	266-TW86	Taiwan	1986	7413
JQ280307	EVA71-C2like	3149	Taiwan	2008	7414
DQ133458	EVA71-C4	984	Taiwan	2004	7405
KF134486	EVA71-B5	A2011125	Taiwan	2011	7338
KF154354	EVA71-B5	B5-03172-TW-2011	Taiwan	2011	7414
KF154355	EVA71-B5	B5-96015-TW-2012	Taiwan	2012	7411
KF306100	EVA71-B5	B5-NHRIH2011043-V110703172-TW-Nov-5-11	Taiwan	2011	6579
KF306101	EVA71-C2	C2-NHRIEV95528-TW-Jun-25-12	Taiwan	2012	6579
KP861243	EVA71-C4	C4-1	Taiwan	2011	7394
KJ186974	EVA71-C4	C4a-01585-TW-2011	Taiwan	2011	6664
KJ186973	EVA71-C4	C4a-70365-TW-2010	Taiwan	2010	7408
HM807310	EVA71-C4	cmuh-050530-5	Taiwan	2005	7404
FJ357385	EVA71-B5	M0380-TW08	Taiwan	2008	7411
KF974797	EVA71-B5	M1089-TW12	Taiwan	2012	7412
KF974786	EVA71-B5	M1288-TW08	Taiwan	2008	7412
KF974783	EVA71-B5	M1473-TW08	Taiwan	2008	7412
KF974798	EVA71-B5	M1577-TW12	Taiwan	2012	7412
KF974787	EVA71-B5	M1644-TW08	Taiwan	2008	7412
KF974788	EVA71-B5	M1656-TW08	Taiwan	2008	7412
KF974794	EVA71-B5	M202-TW12	Taiwan	2012	7412
KF974784	EVA71-B5	M245-TW08	Taiwan	2008	7412
KF974779	EVA71-B5	M314-TW08	Taiwan	2008	7412
KF974780	EVA71-B5	M448-TW08	Taiwan	2008	7412
KF974790	EVA71-B5	M538-TW12	Taiwan	2012	7412
KF974791	EVA71-B5	M617-TW12	Taiwan	2012	7412
KF974795	EVA71-B5	M654-TW12	Taiwan	2012	7412
KF974781	EVA71-B5	M665-TW08	Taiwan	2008	7412
KF974785	EVA71-B5	M668-TW08	Taiwan	2008	7412
KF974782	EVA71-B5	M707-TW08	Taiwan	2008	7412
KF974796	EVA71-B5	M957-TW12	Taiwan	2012	7412
KF974792	EVA71-B5	M988-TW12	Taiwan	2012	7412
KF974793	EVA71-B5	M990-TW12	Taiwan	2012	7412
KF974789	EVA71-B5	N1745-TW08	Taiwan	2008	7412
FJ357374	EVA71-C4	N2121-TW05	Taiwan	2005	7404
FJ357378	EVA71-B5	N2838-TW03	Taiwan	2003	7412
EU131776	EVA71-C4	N3340-TW-02	Taiwan	2002	7405
FJ357375	EVA71-B4	N7008-TW99	Taiwan	1999	7413
FJ357377	EVA71-B4	S0296-TW00	Taiwan	2000	7413
FJ357376	EVA71-B4	S0318-TW01	Taiwan	2001	7412
FJ357373	EVA71-C4	S0584-TW04	Taiwan	2004	7404
AF304458	EVA71-C2	Tainan/4643/98	Taiwan	1998	7410
AF304457	EVA71-C2	Tainan/5746/98	Taiwan	1998	7410
AF304459	EVA71-C2	Tainan/6092/98	Taiwan	1998	7410
KP274877	EVA71-B4	Taipei/B4-01/2011	Taiwan	2011	7281
KP274874	EVA71-C4	Taipei/C4-Y100-P4/2011	Taiwan	2011	7276
KP274875	EVA71-C4	Taipei/C4-Y100-P5/2011	Taiwan	2011	7275
GQ231925	EVA71-B5	TW/1101/08	Taiwan	2008	7421
GQ231926	EVA71-C4	TW/1956/05	Taiwan	2005	7413
AF119796	EVA71-C2	TW/2086/98	Taiwan	1998	7436
AF119795	EVA71-C2	TW/2272/98	Taiwan	1998	7436
GQ231927	EVA71-C4	TW/2429/04	Taiwan	2004	7414
GQ231928	EVA71-C4	TW/2639/04	Taiwan	2004	7414
GQ231929	EVA71-C4	TW/2728/04	Taiwan	2004	7414
GQ231930	EVA71-C4	TW/2815/04	Taiwan	2004	7414
GQ231931	EVA71-C4	TW/2824/04	Taiwan	2004	7414
GQ231932	EVA71-C4	TW/2871/04	Taiwan	2004	7413
GQ231933	EVA71-C4	TW/70516/08	Taiwan	2008	7414
GQ231934	EVA71-B5	TW/70811/08	Taiwan	2008	7421
GQ231935	EVA71-B5	TW/70886/08	Taiwan	2008	7421
GQ231936	EVA71-B5	TW/70902/08	Taiwan	2008	7421
GQ231937	EVA71-C4	TW/71428/05	Taiwan	2005	7413
GQ231938	EVA71-C4	TW/71552/05	Taiwan	2005	7414
GQ231939	EVA71-C4	TW/71595/04	Taiwan	2004	7414
GQ231940	EVA71-C4	TW/72232/04	Taiwan	2004	7415
GQ231941	EVA71-B5	TW/96002/08	Taiwan	2008	7421
GQ231942	EVA71-B5	TW/96016/08	Taiwan	2008	7421
GQ231943	EVA71-B5	TW/96022/08	Taiwan	2008	7421
KM077140	EVA71-C2	Hau1	Taiwan	2013	7464
KT354870	EVA71-B5	N1745-TW08	Taiwan	2011	7462
KT354866	EVA71-B5	N1745-TW08/VP1-D164E	Taiwan	2011	7462
KT354867	EVA71-B5	N1745-TW08/VP1-E145Q	Taiwan	2011	7462
KT354868	EVA71-B5	N1745-TW08/VP1-K98E	Taiwan	2011	7462
KT354869	EVA71-B5	N1745-TW08/VP1-K98E+E145Q	Taiwan	2011	7462
KT354875	EVA71-B4	N7008-TW99-9	Taiwan	2011	7460
KT354873	EVA71-B4	N7008-TW99/VP1-E164D	Taiwan	2011	7460
KT354871	EVA71-B4	N7008-TW99/VP1-E98K	Taiwan	2011	7460
KT354872	EVA71-B4	N7008-TW99/VP1-E98K+Q145E	Taiwan	2011	7460
KT354874	EVA71-B4	N7008-TW99/VP1-Q145E	Taiwan	2011	7460
JF738000	EVA71-C1	THA-EV71-002	Thailand	2009	7329
JF738001	EVA71-B5	THA-EV71-019	Thailand	2009	7326
JF738002	EVA71-C4	THA-EV71-044	Thailand	2009	7307
KR045299	EVA71-B5	THAA1048	Thailand	2013	7317
KR045300	EVA71-B5	THAA1083	Thailand	2013	7226
KR045303	EVA71-C4	THAA1219	Thailand	2014	7225
KR045301	EVA71-B5	THAA1564	Thailand	2014	7267
KR045302	EVA71-B5	THAA1570	Thailand	2014	7268
KR045291	EVA71-B5	THAA575	Thailand	2012	7313
KR045304	EVA71-B5	THAA577	Thailand	2012	7318
KR045292	EVA71-B5	THAA578	Thailand	2012	7310
KR045294	EVA71-B5	THAA847	Thailand	2012	7280
KR045295	EVA71-B5	THAA851	Thailand	2012	7276
KU574619	EVA71-B5	EV-A71/PMKA1300/THA/2011	Thailand	2011	7366
KX372308	EVA71-C4	SI01/THNMA/06	Thailand	2006	7350
KX372323	EVA71-B5	SiICRC01/TH/2013	Thailand	2013	7417
KX372328	EVA71-C4	SiICRC01/TH/2014	Thailand	2014	7395
KX372324	EVA71-C2	SiICRC02/TH/2013	Thailand	2013	7409
KX372316	EVA71-B5	SiICRC03/TH/2012	Thailand	2012	7418
KX372326	EVA71-B5	SiICRC04/TH/2013	Thailand	2013	7378
KX372327	EVA71-B5	SiICRC05/TH/2013	Thailand	2013	7417
KX372329	EVA71-B5	SiICRC05/TH/2014	Thailand	2014	7418
KX372319	EVA71-B5	SiICRC06/TH/2012	Thailand	2012	7419
KX372330	EVA71-B5	SiICRC06/TH/2014	Thailand	2014	7398
KX372331	EVA71-B5	SiICRC07/TH/2014	Thailand	2014	7421
KX372310	EVA71-B5	SiICRC08/TH/2011	Thailand	2011	7418
KX372332	EVA71-C4	SiICRC08/TH/2014	Thailand	2014	7344
KX372320	EVA71-B5	SiICRC09/TH/2012	Thailand	2012	7414
KX372311	EVA71-B5	SiICRC10/TH/2011	Thailand	2011	7427
KX372321	EVA71-B5	SiICRC10/TH/2012	Thailand	2012	7420
KX372322	EVA71-B5	SiICRC11/TH/2012	Thailand	2012	7417
KX372312	EVA71-B5	SiICRC15/TH/2011	Thailand	2011	7430
KX372313	EVA71-B5	SiICRC16/TH/2011	Thailand	2011	7419
KX372325	EVA71-B5	SilCRC03/TH/2013	Thailand	2013	7410
KX372309	EVA71-C4	Siriraj01/TH/08	Thailand	2008	7316
U22521	EVA71-A	BrCr	USA	1970	7408
KY888025	EVA71-C2	USA/2016/19519	USA	2016	7141
KY888026	EVA71-C1	USA/2016/19522	USA	2016	7211
KP691653	EVA71-B5	02-0-035	VietNam	2013	7372
KP691650	EVA71-B5	02-0-072	VietNam	2013	7374
KP691643	EVA71-B5	02-0-079	VietNam	2013	7385
KP691662	EVA71-B5	02-1-005	VietNam	2013	7369
KP691651	EVA71-B5	02-1-042	VietNam	2013	7373
KP691645	EVA71-B5	02-1-055	VietNam	2013	7379
KP691644	EVA71-B5	03-0-002	VietNam	2013	7379
KP691649	EVA71-B5	03-0-003	VietNam	2013	7376
KJ686225	EVA71-B5	EV71/Homosapiens/VNM/113/2012	VietNam	2012	7366
KJ686277	EVA71-B5	EV71/Homosapiens/VNM/121/2012	VietNam	2012	7366
KJ686131	EVA71-B5	EV71/Homosapiens/VNM/123/2012	VietNam	2012	7366
KJ686296	EVA71-B5	EV71/Homosapiens/VNM/129/2012	VietNam	2012	7366
KJ686137	EVA71-B5	EV71/Homosapiens/VNM/133/2012	VietNam	2012	7365
KJ686152	EVA71-C4	EV71/Homosapiens/VNM/135/2012	VietNam	2012	7360
KJ686163	EVA71-C4	EV71/Homosapiens/VNM/136/2012	VietNam	2012	7358
KJ686179	EVA71-C5	EV71/Homosapiens/VNM/15/2011	VietNam	2011	7363
KJ686128	EVA71-B5	EV71/Homosapiens/VNM/152/2012	VietNam	2012	7366
KJ686178	EVA71-C5	EV71/Homosapiens/VNM/17/2011	VietNam	2011	7303
KJ686211	EVA71-B5	EV71/Homosapiens/VNM/174/2012	VietNam	2012	7366
KJ686234	EVA71-B5	EV71/Homosapiens/VNM/176/2012	VietNam	2012	7366
KJ686264	EVA71-B5	EV71/Homosapiens/VNM/177/2012	VietNam	2012	7366
KJ686308	EVA71-C5	EV71/Homosapiens/VNM/191/2011	VietNam	2011	7363
KJ686297	EVA71-B5	EV71/Homosapiens/VNM/192/2011	VietNam	2011	7366
KJ686153	EVA71-C4	EV71/Homosapiens/VNM/193/2011	VietNam	2011	7360
KJ686230	EVA71-C5	EV71/Homosapiens/VNM/195/2011	VietNam	2011	7363
KJ686187	EVA71-C5	EV71/Homosapiens/VNM/199/2011	VietNam	2011	7363
KJ686290	EVA71-C4	EV71/Homosapiens/VNM/211/2011	VietNam	2011	7360
KJ686237	EVA71-C4	EV71/Homosapiens/VNM/212/2011	VietNam	2011	7360
KJ686298	EVA71-C4	EV71/Homosapiens/VNM/233/2011	VietNam	2011	7359
KJ686136	EVA71-C4	EV71/Homosapiens/VNM/235/2011	VietNam	2011	7360
KJ686261	EVA71-C4	EV71/Homosapiens/VNM/236/2011	VietNam	2011	7360
KJ686207	EVA71-C4	EV71/Homosapiens/VNM/237/2011	VietNam	2011	7360
KJ686247	EVA71-C4	EV71/Homosapiens/VNM/238/2011	VietNam	2011	7359
KJ686200	EVA71-C4	EV71/Homosapiens/VNM/241/2011	VietNam	2011	7359
KJ686139	EVA71-C4	EV71/Homosapiens/VNM/43/2012	VietNam	2012	7360
KJ686240	EVA71-C4	EV71/Homosapiens/VNM/44/2012	VietNam	2012	7360
KJ686191	EVA71-C5	EV71/Homosapiens/VNM/5/2011	VietNam	2011	7363
KJ686262	EVA71-C5	EV71/Homosapiens/VNM/53/2012	VietNam	2012	7363
KJ686283	EVA71-C4	EV71/Homosapiens/VNM/55/2012	VietNam	2012	7360
KJ686302	EVA71-B5	EV71/Homosapiens/VNM/62/2012	VietNam	2012	7366
KJ686130	EVA71-C4	EV71/Homosapiens/VNM/80/2012	VietNam	2012	7360
KJ686144	EVA71-C5	EV71/Homosapiens/VNM/94/2012	VietNam	2012	7363
KC296443	EVA71-C4	HCM82-VNM-2011	VietNam	2011	7268
KC296444	EVA71-C5	HCM84-VNM-2011	VietNam	2011	7330
KX430818	EVA71-B5	EVA71/Homosapiens/VNM/12-2/2013	VietNam	2013	6936
KX430819	EVA71-C4	EVA71/Homosapiens/VNM/13-1/2012	VietNam	2012	7176
KX430820	EVA71-C4	EVA71/Homosapiens/VNM/13-2/2012	VietNam	2012	7165
KX430822	EVA71-C4	EVA71/Homosapiens/VNM/14-2/2012	VietNam	2012	7201
KX430823	EVA71-B5	EVA71/Homosapiens/VNM/15-1/2014	VietNam	2014	7089
KX430824	EVA71-B5	EVA71/Homosapiens/VNM/15-2/2014	VietNam	2014	7406
