# Supplementary material for: Discovery of Enterovirus A71-like nonstructural genomes in recent circulating viruses of the Enterovirus A species
Source: Emerg Microbes Infect. 2018 Jun 21;7:111. doi: 10.1038/s41426-018-0107-0 (PMC6013424; doi:10.1038/s41426-018-0107-0)
Supplement: Supplementary file 2 — Supplementary Table 2 [file 41426_2018_107_MOESM2_ESM.xlsx]

## Sheet: Supp Table 2
Supplementary Table 2. CVA sequences analysed in this study.
Accession number	Serotype	Strain name	Country	Collection Year	Sequence length
LT617091	CVA16	CVA16-B-RP80-AUT-2003	Austria	2003	7406
GU942820	CVA7	275/58	Canada	1958	7405
KR706309	CVA6	TW-2007-00141	China	2007	7460
KP266573	CVA16	2008-43-7	China	2008	7436
JX481738	CVA16	BJCA08	China	2008	7421
EU812514	CVA16	FY18	China	2008	7414
KU854873	CVA16	CA16-193	China	2008	7411
JX068833	CVA16	BJ08/07	China	2008	7410
FJ198212	CVA16	GZ08	China	2008	7410
KX056216	CVA16	CA16-194	China	2008	7410
KX580041	CVA16	CA16-196	China	2008	7410
HQ423141	CVA16	KMM/08	China	2008	7409
GQ279368	CVA16	SZ/HK08-3	China	2008	7409
HQ269389	CVA16	XM-CA16-3560	China	2009	7435
HQ728260	CVA4	CVA4/SZ/CHN/09	China	2009	7434
HQ728262	CVA10	CVA10/SD/CHN/09	China	2009	7412
JX068832	CVA16	BJ09/06	China	2009	7411
KC117318	CVA16	CA16/GD09/119	China	2009	7409
KC117317	CVA16	CA16/GD09/24	China	2009	7409
JQ354992	CVA16	Ningbo-CHN/028-2/2009	China	2009	7409
HQ728261	CVA5	CVA5/SD/CHN/09	China	2009	7406
KF193628	CVA16	FJ09-01	China	2009	7400
KF193627	CVA16	FJ09-02	China	2009	7400
KF193624	CVA16	HN09-02	China	2009	7400
KF193621	CVA16	SD09-05	China	2009	7400
KF422142	CVA12	QD-LXH535/SD/CHN/2009	China	2009	7396
HQ728259	CVA2	CVA2/SD/CHN/09	China	2009	7383
KC755228	CVA16	XZ10-D-1	China	2010	7460
KC755235	CVA16	ZJ10-48	China	2010	7459
KC755233	CVA16	NJ10-75	China	2010	7457
KC755229	CVA16	ZJ10-73	China	2010	7456
KC755232	CVA16	NJ10-31	China	2010	7454
KC755231	CVA16	AH10-12	China	2010	7450
KC755230	CVA16	AH10-2	China	2010	7440
KC507895	CVA16	YY157	China	2010	7439
KJ746492	CVA16	L23	China	2010	7430
KC755234	CVA16	XZ10-C-1	China	2010	7428
KJ541164	CVA4	1047/SH/CHN/2010	China	2010	7411
KJ541163	CVA4	701/SH/CHN/2010	China	2010	7411
KJ541167	CVA6	1232/SH/CHN/2010	China	2010	7371
KP676985	CVA4	CVA4/FT/CHN/07	China	2011	7468
KP676984	CVA4	CVA4/FT/CHN/05	China	2011	7465
KP676986	CVA4	CVA4/FT/CHN/27	China	2011	7461
JQ964234	CVA6	HN421	China	2011	7434
KF193623	CVA16	HN11-03	China	2011	7420
JX068828	CVA16	BJ11/12	China	2011	7412
JX068831	CVA16	BJ/11/11	China	2011	7411
JX068830	CVA16	BJ11/03	China	2011	7411
JX986740	CVA16	Wuhan0109/HuB/CHN/2011	China	2011	7411
JX986742	CVA16	Wuhan0127/HuB/CHN/2011	China	2011	7411
JX986741	CVA16	Wuhan0157/HuB/CHN/2011	China	2011	7411
KF422143	CVA12	QD-HDH507/SD/CHN/2011	China	2011	7396
KX189178	CVA6	GD246/2011	China	2011	7391
KX189179	CVA6	GD322/2011	China	2011	7391
KX189181	CVA6	GD351/2011	China	2011	7391
KX189182	CVA6	GD369/2011	China	2011	7391
KX189183	CVA6	GD379/2011	China	2011	7391
KX189184	CVA6	GD381/2011	China	2011	7391
KX189185	CVA6	GD447/2011	China	2011	7391
KX189186	CVA6	GD584/2011	China	2011	7391
KX189180	CVA6	GD349/2011	China	2011	7390
JQ316639	CVA16	HQ09011181	China	2011	7321
KJ541159	CVA6	4592/SH/CHN/2012	China	2012	7412
KJ541157	CVA6	4645/SH/CHN/2012	China	2012	7412
KX058533	CVA16	ensh01-CHN-12	China	2012	7407
KP036482	CVA14	PZ05Y/JS/2012	China	2012	7404
KX595281	CVA2	CVA2/Shenzhen50/CHN/2012	China	2012	7400
KM609476	CVA8	CVA8/SZ124/CHN/2012	China	2012	7396
KM609477	CVA8	CVA8/SZ127/CHN/2012	China	2012	7396
KM609478	CVA8	CVA8/SZ141/CHN/2012	China	2012	7396
KM609479	CVA8	CVA8/SZ157/CHN/2012	China	2012	7396
KM609475	CVA8	CVA8/SZ93/CHN/2012	China	2012	7396
KF991007	CVA16	DL16	China	2012	7377
KJ541169	CVA6	4368/SH/CHN/2012	China	2012	7370
KR815992	CVA6	12743/GZ/CHN/2013	China	2013	7621
KP289365	CVA6	CV-A6/P289/2013/China	China	2013	7476
KP289366	CVA6	CV-A6/P423/2013/China	China	2013	7473
KP289442	CVA4	CV-A4/P1033/2013/China	China	2013	7449
KP289367	CVA6	CV-A6/P115/2013/China	China	2013	7435
KP289369	CVA6	CV-A6/P169/2013/China	China	2013	7435
KP289381	CVA6	CV-A6/P366/2013/China	China	2013	7435
KM279379	CVA6	CA6/CC13/57	China	2013	7434
KP289370	CVA6	CV-A6/P2/2013/China	China	2013	7434
KP289371	CVA6	CV-A6/P223/2013/China	China	2013	7434
KP289372	CVA6	CV-A6/P225/2013/China	China	2013	7434
KP289394	CVA10	CV-A10/P1005/2013/China	China	2013	7412
KP289396	CVA10	CV-A10/P448/2013/China	China	2013	7412
KP289398	CVA10	CV-A10/P630/2013/China	China	2013	7412
KP289399	CVA10	CV-A10/P638/2013/China	China	2013	7412
KP289400	CVA10	CV-A10/P639/2013/China	China	2013	7412
KP289401	CVA10	CV-A10/P670/2013/China	China	2013	7412
KP289402	CVA10	CV-A10/P73/2013/China	China	2013	7412
KP289404	CVA10	CV-A10/P864/2013/China	China	2013	7412
KP289405	CVA10	CV-A10/P866/2013/China	China	2013	7412
KP289406	CVA10	CV-A10/P91/2013/China	China	2013	7412
KP289412	CVA16	CV-A16/P1014/2013/China	China	2013	7410
KP289415	CVA16	CV-A16/P301/2013/China	China	2013	7410
KP289411	CVA16	CV-A16/P10/2013/China	China	2013	7409
KP289414	CVA16	CV-A16/P255/2013/China	China	2013	7409
KP289416	CVA16	CV-A16/P83/2013/China	China	2013	7409
KP289413	CVA16	CV-A16/P187/2013/China	China	2013	7408
KP289362	CVA5	CV-A5/P74/2013/China	China	2013	7406
KP289363	CVA5	CV-A5/P836/2013/China	China	2013	7406
KP289364	CVA5	CV-A5/P99/2013/China	China	2013	7406
KX156360	CVA2	BJ13-53/BJ/CHN/2013	China	2013	7400
KX595282	CVA2	CVA2/Shenzhen133/CHN/2013	China	2013	7400
KX595283	CVA2	CVA2/Shenzhen143/CHN/2013	China	2013	7400
KX156350	CVA2	HeN13-6/HeN/CHN/2013	China	2013	7400
KP289435	CVA8	CV-A8/P82/2013/China	China	2013	7399
KP289357	CVA2	CV-A2/P14/2013/China	China	2013	7398
KP289358	CVA2	CV-A2/P153/2013/China	China	2013	7398
KP289359	CVA2	CV-A2/P373/2013/China	China	2013	7398
KP289360	CVA2	CV-A2/P478/2013/China	China	2013	7398
KP289361	CVA2	CV-A2/P489/2013/China	China	2013	7398
KM609480	CVA8	CVA8/SZ39/CHN/2013	China	2013	7396
KM609481	CVA8	CVA8/SZ40/CHN/2013	China	2013	7396
KX064292	CVA6	SHAPHC5245/SH/CHN/14	China	2014	7435
KX064290	CVA6	SHAPHC5310/SH/CHN/14	China	2014	7435
KX595285	CVA6	CVA6/Shenzhen87/CHN/2014	China	2014	7434
KX595286	CVA6	CVA6/Shenzhen94/CHN/2014	China	2014	7434
KX064293	CVA6	SHAPHC5219/SH/CHN/14	China	2014	7434
KX064291	CVA6	SHAPHC5298/SH/CHN/14	China	2014	7434
KX064289	CVA6	SHAPHC5332/SH/CHN/14	China	2014	7434
KX064298	CVA6	SHAPHC5221/SH/CHN/14	China	2014	7433
KX064299	CVA6	SHAPHC5444/SH/CHN/14	China	2014	7433
KX064300	CVA6	SHAPHC5494/SH/CHN/14	China	2014	7433
KT588920	CVA10	CV-CNIC/Guizhou/CHN/14	China	2014	7412
KY012321	CVA10	CVA10-FJ-01	China	2014	7412
KX595288	CVA10	CVA10/Shenzhen18/CHN/2014	China	2014	7411
KX595289	CVA10	CVA10/Shenzhen180/CHN/2014	China	2014	7411
KM215267	CVA16	CVA16/SZ29/CHN/2014	China	2014	7410
KX595291	CVA16	CVA16/Shenzhen36/CHN/2014	China	2014	7410
KX595292	CVA16	CVA16/Shenzhen73/CHN/2014	China	2014	7410
KX595293	CVA16	CVA16/Shenzhen74/CHN/2014	China	2014	7410
KX595294	CVA16	CVA16/Shenzhen79/CHN/2014	China	2014	7410
KX595295	CVA16	CVA16/Shenzhen179/CHN/2014	China	2014	7409
KU254597	CVA16	BJ14-3	China	2014	7408
KY272010	CVA10	HZ302R/Shandong/China/2014	China	2014	7403
KU254598	CVA16	BJ14-4	China	2014	7400
KY272008	CVA10	QD102R/Shandong/China/2014	China	2014	7399
KY272007	CVA10	WH21R/Shandong/China/2014	China	2014	7399
KP765687	CVA8	CVA8/SZ266/CHN/2014	China	2014	7396
KX768156	CVA10	2014-XMCDC-361-CA10	China	2014	7395
KX768157	CVA10	2014-XMCDC-466-CA10	China	2014	7374
KY272009	CVA10	TA151R/Shandong/China/2014	China	2014	7337
KX768166	CVA10	2015-XMCDC-220-CA10	China	2015	7442
KX064296	CVA6	SHAPHC6022/SH/CHN/15	China	2015	7435
KX064294	CVA6	SHAPHC5908/SH/CHN/15	China	2015	7434
KX064295	CVA6	SHAPHC5947/SH/CHN/15	China	2015	7434
KX064308	CVA6	SHAPHC5962/SH/CHN/15	China	2015	7434
KX064307	CVA6	SHAPHC5971/SH/CHN/15	China	2015	7434
KX064297	CVA6	SHAPHC6069/SH/CHN/15	China	2015	7434
KX064285	CVA6	SHAPHC6141/SH/CHN/15	China	2015	7434
KX064287	CVA6	SHAPHC5881/SH/CHN/15	China	2015	7433
KX064288	CVA6	SHAPHC5949/SH/CHN/15	China	2015	7433
KX064282	CVA6	SHAPHC6029/SH/CHN/15	China	2015	7433
KX595290	CVA10	CVA10/Shenzhen10/CHN/2015	China	2015	7411
KX768163	CVA10	2015-XMCDC-162-CA10	China	2015	7395
KX768161	CVA10	2015-XMCDC-106-CA10	China	2015	7370
KX768168	CVA10	2015-XMCDC-247-CA10	China	2015	7367
KX768159	CVA10	2015-XMCDC-85-CA10	China	2015	7366
KX768164	CVA10	2015-XMCDC-189-CA10	China	2015	7359
KX768162	CVA10	2015-XMCDC-139-CA10	China	2015	7355
KX768158	CVA10	2015-XMCDC-66-CA10	China	2015	7335
KX595284	CVA2	CVA2/Shenzhen21/CHN/2015	China	2015	7312
KX768167	CVA10	2015-XMCDC-241-CA10	China	2015	7223
KX212522	CVA6	DK/H15054/H/2014	Denmark	2014	7243
KX212526	CVA6	DK/M22416/G/2014	Denmark	2014	7243
KX212511	CVA6	DK/S43334/F/2014	Denmark	2014	7243
KX212510	CVA6	DK/S48908/F/2014	Denmark	2014	7243
KX212524	CVA6	DK/S52397/H/2014	Denmark	2014	7243
KX212525	CVA6	DK/T22324/H/2014	Denmark	2014	7243
KX212527	CVA6	DK/T24787/G/2014	Denmark	2014	7243
KX212523	CVA6	DK/T36724/H/2014	Denmark	2014	7243
KM114057	CVA6	Finland/2008	Finland	2008	7423
KP144344	CVA6	Fin/Se8717	Finland	2008	7140
KP144345	CVA6	Fin/Se8841	Finland	2008	7140
KP144346	CVA6	Fin/Se8926	Finland	2008	7140
LT617116	CVA16	CVA10-CF203060-FRA-2010	France	2010	7411
LT617099	CVA16	CVA16-B-CF160074-FRA-2010	France	2010	7409
LT617100	CVA16	CVA16-B-CF166109-FRA-2010	France	2010	7409
LT617102	CVA16	CVA16-B-CF279014-FRA-2010	France	2010	7409
LT617103	CVA16	CVA16-B-CF312044-FRA-2010	France	2010	7409
LT617098	CVA16	CVA16-B-CF145057-FRA-2010	France	2010	7408
LT617101	CVA16	CVA16-B-CF187036-FRA-2010	France	2010	7408
LT617118	CVA16	CVA10-CF166102-FRA-2010	France	2010	7407
LT617117	CVA16	CVA10-CF204025-FRA-2010	France	2010	7407
LT617105	CVA16	CVA16-C-CF350028-FRA-2011	France	2011	7412
LT617104	CVA16	CVA16-B-CF223065-FRA-2011	France	2011	7408
LT617106	CVA16	CVA16-C-CF172083-FRA-2012	France	2012	7412
LT617107	CVA16	CVA16-C-CF178025-FRA-2012	France	2012	7412
LT617108	CVA16	CVA16-C-CF178036-FRA-2012	France	2012	7412
LT617109	CVA16	CVA16-C-CF193053-FRA-2012	France	2012	7412
LT617110	CVA16	CVA16-B-CF310002-FRA-2012	France	2012	7408
LT617111	CVA16	CVA16-C-PAR155055-FRA-2014	France	2014	7412
LT617114	CVA16	CVA16-C-PAR181046-FRA-2014	France	2014	7412
LT617115	CVA16	CVA16-C-PAR190033-FRA-2014	France	2014	7412
LT617113	CVA16	CVA16-C-LYO171046-FRA-2014	France	2014	7411
LT617112	CVA16	CVA16-C-MET171023-FRA-2014	France	2014	7411
LT617092	CVA16	CVA16-B-BER53-2-DEU-2003	Germany	2003	7406
LT617096	CVA16	CVA16-B-STU7-DEU-2009	Germany	2009	7408
LT617097	CVA16	CVA16-B-STU4-DEU-2010	Germany	2010	7407
KX212512	CVA6	DE/G2/F/2014	Germany	2014	7243
KX212509	CVA6	DE/G3/A/2014	Germany	2014	7243
KX212508	CVA6	DE/G4/A/2014	Germany	2014	7243
JX867331	CVA2	2260165	HongKong	2012	7400
JX867330	CVA2	430895	HongKong	2012	7400
JX867332	CVA2	431135	HongKong	2012	7400
JX867333	CVA2	431306	HongKong	2012	7400
LT617093	CVA16	CVA16-B-BUD22-HUN-2008	Hungary	2008	7408
LT617094	CVA16	CVA16-B-BUD25-HUN-2008	Hungary	2008	7408
KU761262	CVA5	CVA5/13164/HUN/2015	Hungary	2015	7405
AB779614	CVA6	Kyoto1	Japan	1999	7434
LC126143	CVA6	Hyogo1278	Japan	1999	7434
LC126144	CVA6	Hyogo1283	Japan	1999	7434
LC126145	CVA6	Hyogo1284	Japan	1999	7434
AB779616	CVA6	Kyoto2	Japan	2003	7434
LC126146	CVA6	Hyogo2196	Japan	2003	7434
LC126147	CVA6	Hyogo3818	Japan	2007	7433
LC126148	CVA6	Hyogo3895	Japan	2007	7433
AB779615	CVA6	Kyoto3	Japan	2009	7434
AB779617	CVA6	Kyoto4	Japan	2009	7434
AB779618	CVA6	Kyoto5	Japan	2009	7434
LC126150	CVA6	Hyogo4658	Japan	2009	7434
LC126151	CVA6	Hyogo4667	Japan	2009	7434
LC126152	CVA6	Hyogo4672	Japan	2009	7434
LC126149	CVA6	Hyogo4604	Japan	2009	7433
LC126153	CVA6	Hyogo5675	Japan	2010	7434
AB678778	CVA6	Shizuoka18	Japan	2011	7434
LC126154	CVA6	Hyogo6305	Japan	2011	7434
LC126155	CVA6	Hyogo6427	Japan	2011	7434
LC126156	CVA6	Hyogo6429	Japan	2011	7434
LC126157	CVA6	Hyogo6705	Japan	2011	7434
LC126158	CVA6	Hyogo6708	Japan	2011	7434
LC126159	CVA6	Hyogo9192	Japan	2013	7434
LC126160	CVA6	Hyogo9195	Japan	2013	7434
LC126161	CVA6	Hyogo9205	Japan	2013	7434
LC126162	CVA6	Hyogo9288	Japan	2013	7434
LC126163	CVA6	Hyogo9419	Japan	2013	7434
LC126164	CVA6	Hyogo9426	Japan	2013	7434
KM055004	CVA16	Laos2011HFMD4V	Laos	2011	6971
JQ746663	CVA16	PM-13884-97	Malaysia	1997	7400
JQ746665	CVA16	PM-14660-97	Malaysia	1997	7400
JQ746670	CVA16	PM-16985-98	Malaysia	1998	7395
JQ746669	CVA16	PM-16809-98	Malaysia	1998	7386
JQ746662	CVA16	PM-12727-99	Malaysia	1999	7395
JQ746661	CVA16	PM-12284-99	Malaysia	1999	7391
JQ746666	CVA16	PM-15765-00	Malaysia	2000	7396
JQ746667	CVA16	PM-15922-00	Malaysia	2000	7393
JQ746664	CVA16	PM-13998-00	Malaysia	2000	7388
JQ746674	CVA16	PM-22217-02	Malaysia	2002	7407
JQ746673	CVA16	PM-22159-02	Malaysia	2002	7400
JQ746675	CVA16	PM-23208-02	Malaysia	2002	7399
JQ746676	CVA16	PM-31131-05	Malaysia	2005	7401
JQ746677	CVA16	PM-31376-05	Malaysia	2005	7387
JQ746678	CVA16	PM-35210-06	Malaysia	2006	7387
JQ746668	CVA16	PM-1651402-06	Malaysia	2006	7355
JQ746660	CVA16	PM-00033-07	Malaysia	2007	7403
JQ746671	CVA16	PM-1791021-07	Malaysia	2007	7401
JQ746672	CVA16	PM-1795457-07	Malaysia	2007	7387
GU942822	CVA7	USSR	Russia	1952	7404
JQ041367	CVA7	LEV8	Russia	2011	7404
AY421769	CVA14	G-14	SOA	1951	7415
U05876	CVA16	G-10	SOA	1951	7413
JX839965	CVA16	Kor08-CVA16	SouthKorea	2008	7411
KX212520	CVA6	ES/04587/H/2013	Spain	2013	7243
KX212521	CVA6	ES/06417/H/2014	Spain	2014	7243
KX212513	CVA6	ES/06707/F/2014	Spain	2014	7243
KT353722	CVA4	1-E9-CA4	Taiwan	2008	7337
JQ946051	CVA6	TW/273/09	Taiwan	2009	7392
JQ946052	CVA6	TW/295/09	Taiwan	2009	7392
JQ946050	CVA6	TW/20/09	Taiwan	2009	7390
JQ946055	CVA6	TW/409/10	Taiwan	2010	7391
JQ946053	CVA6	TW/391/10	Taiwan	2010	7390
JQ946054	CVA6	TW/399/10	Taiwan	2010	7390
JN582001	CVA6	TW/1537/2011	Taiwan	2011	7434
KX212500	CVA6	TH/CU25/A/2008	Thailand	2008	7243
KX212498	CVA6	TH/CU47/A/2009	Thailand	2009	7243
JF738004	CVA16	THA-CA16-069	Thailand	2010	7304
JF738003	CVA16	THA-CA16-090	Thailand	2010	7278
KX212495	CVA6	TH/CU83/A/2010	Thailand	2010	7243
KX212496	CVA6	TH/CU84/A/2010	Thailand	2010	7243
KX212499	CVA6	TH/CU86/A/2010	Thailand	2010	7243
KX372334	CVA16	SiICRC05/TH/2011	Thailand	2011	7422
KX372335	CVA16	SiICRC06/TH/2011	Thailand	2011	7418
KX372333	CVA16	SiICRC04/TH/2011	Thailand	2011	7411
KX372336	CVA16	SiICRC01/TH/2012	Thailand	2012	7416
KX372337	CVA16	SiICRC02/TH/2012	Thailand	2012	7395
KX372340	CVA6	MUMT01/TH/2012	Thailand	2012	7391
KX372338	CVA16	SiICRC03/TH/2012	Thailand	2012	7371
KX212497	CVA6	TH/CU160/A/2012	Thailand	2012	7243
KX212489	CVA6	TH/CU209/A/2012	Thailand	2012	7243
KX212490	CVA6	TH/CU262/A/2012	Thailand	2012	7243
KX212514	CVA6	TH/CU796/F/2012	Thailand	2012	7243
KX372339	CVA16	SiICRC01/TH/2014	Thailand	2014	7415
KX212491	CVA6	TH/CU1243/A/2014	Thailand	2014	7243
KX212519	CVA6	TH/CU1256/F/2014	Thailand	2014	7243
KX212518	CVA6	TH/CU1260/F/2014	Thailand	2014	7243
KX212505	CVA6	TH/CU1271/A/2014	Thailand	2014	7243
KX212506	CVA6	TH/CU1296/A/2014	Thailand	2014	7243
KX212501	CVA6	TH/CU1302/A/2014	Thailand	2014	7243
KX212515	CVA6	TH/CU1331/F/2014	Thailand	2014	7243
KX212494	CVA6	TH/CU1368/A/2014	Thailand	2014	7243
KX212493	CVA6	TH/CU1406/A/2014	Thailand	2014	7243
KX212507	CVA6	TH/CU1415/A/2014	Thailand	2014	7243
KX212502	CVA6	TH/CU1648/A/2015	Thailand	2015	7243
KP144349	CVA6	V1/Ed/UK/2011	UnitedKingdom	2011	7140
KP144351	CVA6	V2/Ed/UK/2011	UnitedKingdom	2011	7140
KP144350	CVA6	V1/Ed/UK/2012	UnitedKingdom	2012	7140
KP144341	CVA6	V13/Ed/UK/2012	UnitedKingdom	2012	7140
KP144352	CVA6	V11/Ed/UK/2013	UnitedKingdom	2013	7140
KP144340	CVA6	V12/Ed/UK/2013	UnitedKingdom	2013	7140
KP144339	CVA6	V13/Ed/UK/2013	UnitedKingdom	2013	7140
KP144353	CVA6	V3/Ed/UK/2013	UnitedKingdom	2013	7140
KP144342	CVA6	V7/Ed/UK/2013	UnitedKingdom	2013	7140
KP144343	CVA6	V1/Gla/UK/2014	UnitedKingdom	2014	7140
KP144347	CVA6	V16/Ed/UK/2014	UnitedKingdom	2014	7140
KP144348	CVA6	V4/Ed/UK/2014	UnitedKingdom	2014	7140
AY421760	CVA2	Fleetwood	USA	1947	7398
AY421762	CVA4	HighPoint	USA	1948	7434
AY421768	CVA12	Texas-12	USA	1948	7404
AY421761	CVA3	Olson	USA	1948	7395
AY421764	CVA6	Gdula	USA	1949	7434
AY421765	CVA7	Parker	USA	1949	7404
AY421766	CVA8	Donovan	USA	1949	7396
AY421767	CVA10	Kowalik	USA	1950	7409
AY421763	CVA5	Swartz	USA	1950	7400
KX810065	CVA2	USA/2014-19510	USA	2014	7363
KY271949	CVA4	USA/TN/2015-OB2038	USA	2015	7378
KY674980	CVA16	160000	USA	2016	7261
KY271944	CVA10	USA/TN/2016-OB2038	USA	2016	7243
KX430796	CVA6	CVA6/Homosapiens/VNM/1-2/2014	VietNam	2014	7428
KX430795	CVA6	CVA6/Homosapiens/VNM/1-1/2014	VietNam	2014	7353
KX430803	CVA10	CVA10/Homosapiens/VNM/5-1/2014	VietNam	2014	7332
KX430812	CVA16	CVA16/Homosapiens/VNM/9-2/2014	VietNam	2014	7278
KX430811	CVA16	CVA16/Homosapiens/VNM/9-1/2014	VietNam	2014	7277
KX430800	CVA6	CVA6/Homosapiens/VNM/3-2/2014	VietNam	2014	7267
KX430799	CVA6	CVA6/Homosapiens/VNM/3-1/2014	VietNam	2014	7264
KX430804	CVA10	CVA10/Homosapiens/VNM/5-2/2014	VietNam	2014	7249
KX430807	CVA10	CVA10/Homosapiens/VNM/7-1/2014	VietNam	2014	7249
KX430797	CVA6	CVA6/Homosapiens/VNM/2-1/2014	VietNam	2014	7238
KX430806	CVA10	CVA10/Homosapiens/VNM/6-2/2014	VietNam	2014	7225
KX430798	CVA6	CVA6/Homosapiens/VNM/2-2/2014	VietNam	2014	7225
KX430808	CVA10	CVA10/Homosapiens/VNM/7-2/2014	VietNam	2014	7213
KX430805	CVA10	CVA10/Homosapiens/VNM/6-1/2014	VietNam	2014	7204
KX430810	CVA10	CVA10/Homosapiens/VNM/8-2/2014	VietNam	2014	7204
KX430802	CVA6	CVA6/Homosapiens/VNM/4-2/2014	VietNam	2014	7186
KX430814	CVA16	CVA16/Homosapiens/VNM/10-2/2014	VietNam	2014	7105
KX430815	CVA16	CVA16/Homosapiens/VNM/11-1/2014	VietNam	2014	7104
KX430809	CVA10	CVA10/Homosapiens/VNM/8-1/2014	VietNam	2014	6928
KX430813	CVA16	CVA16/Homosapiens/VNM/10-1/2014	VietNam	2014	6797
